# Supplementary material for: Improvement of Water Vapor Permeability in Polypropylene Composite Films by the Synergy of Carbon Nanotubes and β-Nucleating Agents
Source: Polymers (Basel). 2023 Nov 16;15(22):4432. doi: 10.3390/polym15224432 (PMC10674806; doi:10.3390/polym15224432)
Supplement: Supplementary file 1 [file polymers-15-04432-s001.zip]

Archive with 1 entries (1 files):
- polymers-2665696-supplementary.pdf
